# Supplementary material for: A Variable Height Microfluidic Device for Multiplexed Immunoassay Analysis of Traumatic Brain Injury Biomarkers
Source: Biosensors (Basel). 2021 Sep 7;11(9):320. doi: 10.3390/bios11090320 (PMC8472232; doi:10.3390/bios11090320)
Supplement: Supplementary file 1 [file biosensors-11-00320-s001.zip]

Archive with 1 entries (1 files):
- biosensors-1352216-supplementary.pdf
